# Supplementary material for: Linear-Shaped Low-Bandgap Asymmetric Conjugated Donor Molecule for Fabrication of Bulk Heterojunction Small-Molecule Organic Solar Cells
Source: Molecules. 2023 Feb 5;28(4):1538. doi: 10.3390/molecules28041538 (PMC9964613; doi:10.3390/molecules28041538)
Supplement: Supplementary file 1 [file molecules-28-01538-s001.zip]

Archive with 1 entries (1 files):
- molecules-2197980-supplementary.pdf
